# Supplementary material for: Bioinformatics Screening of Potential Biomarkers from mRNA Expression Profiles to Discover Drug Targets and Agents for Cervical Cancer
Source: Int J Mol Sci. 2022 Apr 2;23(7):3968. doi: 10.3390/ijms23073968 (PMC8999699; doi:10.3390/ijms23073968)
Supplement: Supplementary file 1 [file ijms-23-03968-s001.zip]

Archive with 1 entries (1 files):
- ijms-1604272-supplementary.pdf
